# Supplementary material for: Effect of Cosmetics Use on the In Vitro Skin Absorption of a Biocide, 1,2-Benzisothiazolin-3-one
Source: Toxics. 2022 Feb 24;10(3):108. doi: 10.3390/toxics10030108 (PMC8948713; doi:10.3390/toxics10030108)
Supplement: Supplementary file 1 [file toxics-10-00108-s001.zip]

Archive with 1 entries (1 files):
- toxics-1593760-supplementary.pdf
